# Supplementary material for: Cell Cycle Kinetics and Sister Chromatid Exchange in Mosaic Turner Syndrome
Source: Life (Basel). 2024 Jul 5;14(7):848. doi: 10.3390/life14070848 (PMC11278208; doi:10.3390/life14070848)
Supplement: Supplementary file 1 [file life-14-00848-s001.zip]

Archive with 10 entries (10 files):
- Supplemental figure S18.docx
- __MACOSX/._Supplemental figure S18.docx
- Supplemental figure_S19.xlsx
- __MACOSX/._Supplemental figure_S19.xlsx
- Supplemental figures_S1-S17.docx
- __MACOSX/._Supplemental figures_S1-S17.docx
- Supplemental figures_S20-S22.docx
- __MACOSX/._Supplemental figures_S20-S22.docx
- Table S1.docx
- __MACOSX/._Table S1.docx
