# Supplementary material for: Cell Cycle Kinetics and Sister Chromatid Exchange in Mosaic Turner Syndrome
Source: Life (Basel). 2024 Jul 5;14(7):848. doi: 10.3390/life14070848 (PMC11278208; doi:10.3390/life14070848)
Supplement: Supplementary file 1 [file life-14-00848-s001.zip › Supplemental figure_S19.xlsx]

## Sheet: Planilha1
Figure S19. Frequencies of 45,X and 46,XN cell lineages after different incubation times.
